# Supplementary material for: Trophic degradation predispositions and intensity in a high-flow, silted reservoir
Source: PeerJ. 2020 Jun 22;8:e9374. doi: 10.7717/peerj.9374 (PMC7359821; doi:10.7717/peerj.9374)
Supplement: Supplemental Information 2 [file peerj-08-9374-s002.xlsx]

## Sheet: RZESZÓW
	Stat. 1.
	DATE	Temp. Water	pH	Oxygen	Saturation O2	P-PO43-	TP	TN	Chla	O2 water distilled	EPC-0 aerobic
	-	°C	-	mg/l	[%]	mg/dm3	mg/dm3	mg/dm3	μg/dm3	mg/dm3
	14.05.2013	16.3	8.43	8.92	87.4362	0.021	0.1764	1.643	20.98	10.2017	0.0710702
	03.07.2013	26.1	8.42	8.04	100.615	0.1084	0.1471	1.472	70.34	7.99084	0.0710702
	29.08.2013	19.8	8.3	10.49	111.452	0.0164	0.1655	0.8766	71.57	9.41212	0.0710702
	14.10.2013	13	8.47	8.93	81.5808	0.0309	0.0945	1.18	1.23	10.9462	0.0710702
	13.05.2014	18.1	8.27	7.35	75.0334	0.0646	0.2636	2.364	16.66	9.79564	0.0710702
	08.07.2014	24.5	8.73	8.74	104.648	0.0271	0.1126	1.751	43.5	8.3518	0.0710702
	28.07.2014	20.9	8.42	7.33	79.9873	0.073	0.268	1.259	9.25	9.16396	0.0710702
	03.09.2014	19.8	9	8.86	94.1339	0.0408	0.1354	1.229	9.25	9.41212	0.0710702
	08.10.2014	15.5	8.94	9.69	93.3328	0.0428	0.1467	1.534	1.1	10.3822	0.0710702
	Average	19.3333	8.55333	8.70556	92.0244	0.0472222	0.167756	1.47873	27.0978
	Minim.	13	8.27	7.33	75.0334	0.0164	0.0945	0.8766	1.1
	Max	26.1	9	10.49	111.452	0.1084	0.268	2.364	71.57
	Std. Dev.	4.19672	0.269815	1.02758	12.1473	0.0297467	0.060869	0.425788	27.9401
	Stat. 2.
	DATE	Temp. Water	pH	Oxygen	Saturation O2	P-PO43-	TP	TN	Chla	O2 water distilled	EPC-0 aerobic
	-	°C	-	mg/l	[%]	mg/dm3	mg/dm3	mg/dm3	μg/dm3	mg/dm3
	14.05.2013	16.3	8.44	8.64	84.6916	0.0164	0.1585	1.683	24.68	10.2017	0.0727459
	03.07.2013	26.1	8.38	7.91	98.9883	0.0526	0.1655	1.455	18.51	7.99084	0.0727459
	29.08.2013	20.1	8.31	10.58	113.222	0.0101	0.1445	0.8188	46.89	9.34444	0.0727459
	14.10.2013	13.1	8.45	8.71	79.7353	0.0345	0.1051	1.12	3.7	10.9236	0.0727459
	13.05.2014	17.6	8.36	9.62	97.0889	0.0332	0.1245	1.189	13.33	9.90844	0.0727459
	08.07.2014	24.9	8.67	9.11	110.27	0.0137	0.1522	1.751	93.48	8.26156	0.0727459
	28.07.2014	21.3	8.31	6.93	76.3744	0.0682	0.2815	1.559	19.44	9.07372	0.0727459
	03.09.2014	19.6	8.96	8.81	93.1561	0.0378	0.1312	1.223	15.73	9.45724	0.0727459
	08.10.2014	15.2	8.8	10.27	98.2786	0.0365	0.2399	1.466	3.7	10.4499	0.0727459
	Average	19.3556	8.52	8.95333	94.6451	0.0336667	0.166989	1.36276	26.6067
	Minim.	13.1	8.31	6.93	76.3744	0.0101	0.1051	0.8188	3.7
	Max	26.1	8.96	10.58	113.222	0.0682	0.2815	1.751	93.48
	Std. Dev.	4.32207	0.234307	1.12966	12.6723	0.0188057	0.0571664	0.299063	28.1693
	Stat. 3.
	DATE	Temp. Water	pH	Oxygen	Saturation O2	P-PO43-	TP	TN	Chla	O2 water distilled	EPC-0 aerobic
	-	°C	-	mg/l	[%]	mg/dm3	mg/dm3	mg/dm3	μg/dm3	mg/dm3
	14.05.2013	16.2	8.42	9.38	91.7424	0.0045	0.1401	1.785	32.08	10.2243	0.0817618
	03.07.2013	26.1	8.31	8.52	106.622	0.0602	0.1405	1.489	13.57	7.99084	0.0817618
	29.08.2013	20.5	8.18	9.35	101.035	0.0055	0.1272	0.7721	53.06	9.2542	0.0817618
	14.10.2013	13.2	8.21	8.61	78.983	0.03	0.0962	1.22	2.47	10.9011	0.0817618
	13.05.2014	15.3	8.38	7.96	76.3379	0.0677	0.3427	2.432	35.17	10.4273	0.0817618
	08.07.2014	24.9	8.89	10.8	130.726	0.0132	0.2025	1.914	161.66	8.26156	0.0817618
	28.07.2014	22.6	8.08	7.17	81.6588	0.0639	0.224	1.462	18.51	8.78044	0.0817618
	03.09.2014	19.9	8.34	8.85	94.2536	0.0442	0.1309	1.206	12.96	9.38956	0.0817618
	08.10.2014	15.1	8.5	10.56	100.836	0.0556	0.1869	1.543	3.7	10.4724	0.0817618
	Average	19.3111	8.36778	9.02222	95.7994	0.0383111	0.176778	1.5359	37.02
	Minim.	13.2	8.08	7.17	76.3379	0.0045	0.0962	0.7721	2.47
	Max	26.1	8.89	10.8	130.726	0.0677	0.3427	2.432	161.66
	Std. Dev.	4.61991	0.234562	1.16036	16.8453	0.0256189	0.0743649	0.47536	49.4919
