# Supplementary material for: Trophic degradation predispositions and intensity in a high-flow, silted reservoir
Source: PeerJ. 2020 Jun 22;8:e9374. doi: 10.7717/peerj.9374 (PMC7359821; doi:10.7717/peerj.9374)
Supplement: Supplemental Information 3 [file peerj-08-9374-s003.xlsx]

## Sheet: RZESZÓW
							RZESZÓW
	ST. 1
	DATE	Weight A	Weight C	1/2 Weight A	NAIP	AP	OP	NAIP	AP	OP	Weight	P	TP	NAIP	AP	OP	P. MOB.
	-	[g]	[g]	[g]	[mg/l]	[mg/l]	[mg/l]	[mg/g]	[mg/g]	[mg/g]	[g]	[mg/l]	[mg/g]	[%]	[%]	[%]	[%]
	14.05.2013	0.4	0.4	0.2	1.844	2.569	1.357	0.25816	0.2569	0.1357	0.998	3.335	0.668337	38.6272	38.4387	20.3041	58.9314
	03.07.2013	0.4	0.4	0.2	4.609	3.713	2.52	0.64526	0.3713	0.252	0.998	6.5865	1.31994	48.8856	28.1301	19.0918	67.9773
	29.08.2013	0.4	0.4	0.2	2.495	2.741	1.674	0.3493	0.2741	0.1674	0.996	3.8305	0.769177	45.4122	35.6355	21.7635	67.1757
	14.10.2013	0.401	0.401	0.2005	2.631	2.699	1.588	0.367421	0.269227	0.158404	1	4.1415	0.8283	44.3585	32.5036	19.124	63.4825
	13.05.2014	0.401	0.4	0.2005	2.203	2.7	2.09	0.307651	0.269327	0.209	0.992	4.119	0.830444	37.0466	32.4317	25.1673	62.2138
	08.07.2014	0.401	0.4	0.2005	2.26	2.669	1.689	0.315611	0.266234	0.1689	0.994	3.853	0.775252	40.7108	34.3417	21.7865	62.4973
	28.07.2014	0.401	0.4	0.2005	2.297	2.476	1.639	0.320778	0.246983	0.1639	0.991	3.819	0.770737	41.6197	32.045	21.2654	62.885
	03.09.2014	0.403	0.405	0.2015	2.621	2.491	1.801	0.364208	0.247246	0.177877	0.996	3.732	0.749398	48.6002	32.9926	23.7359	72.3361
	08.10.2014	0.405	0.401	0.2025	2.418	2.513	1.745	0.334341	0.248198	0.174065	0.996	3.747	0.75241	44.436	32.987	23.1343	67.5703
	Average							0.362526	0.272168	0.178583			0.829332	43.2996	33.2784	21.7081	65.0077
	Minim.							0.25816	0.246983	0.1357			0.668337	37.0466	28.1301	19.0918	58.9314
	Max							0.64526	0.3713	0.252			1.31994	48.8856	38.4387	25.1673	72.3361
	Std. Dev.							0.11112	0.0386425	0.0335722			0.190033	4.13265	2.80236	2.05582	4.05668
	ST. 2
	DATE	Weight A	Weight C	1/2 Weight A	NAIP	AP	OP	NAIP	AP	OP	Weight	P	TP	NAIP	AP	OP	P. MOB.
	-	[g]	[g]	[g]	[mg/l]	[mg/l]	[mg/l]	[mg/g]	[mg/g]	[mg/g]	[g]	[mg/l]	[mg/g]	[%]	[%]	[%]	[%]
	14.05.2013	0.4	0.4	0.2	3.078	3.151	2.619	0.43092	0.3151	0.2619	0.998	4.946	0.991182	43.4753	31.7903	26.423	69.8983
	03.07.2013	0.4	0.4	0.2	2.943	2.827	2.868	0.41202	0.2827	0.2868	1	4.9555	0.9911	41.572	28.5239	28.9375	70.5095
	29.08.2013	0.4	0.4	0.2	3.4	3.137	2.485	0.476	0.3137	0.2485	1	5.1115	1.0223	46.5617	30.6857	24.3079	70.8696
	14.10.2013	0.4	0.4	0.2	2.077	2.326	1.744	0.29078	0.2326	0.1744	0.996	3.5655	0.715964	40.6138	32.4877	24.3588	64.9726
	13.05.2014	0.4	0.4	0.2	2.48	2.747	1.514	0.3472	0.2747	0.1514	0.991	3.993	0.805853	43.0848	34.0881	18.7876	61.8724
	08.07.2014	0.402	0.402	0.201	2.652	3.1	2.039	0.369433	0.308458	0.202886	0.991	4.39	0.885974	41.6979	34.8157	22.8997	64.5977
	28.07.2014	0.4	0.402	0.2	2.177	2.827	2.042	0.30478	0.2827	0.203184	0.992	4.02	0.810484	37.6047	34.8804	25.0695	62.6742
	03.09.2014	0.4	0.4	0.2	1.778	2.598	1.247	0.24892	0.2598	0.1247	0.999	3.315	0.663664	37.507	39.1463	18.7896	56.2966
	08.10.2014	0.401	0.403	0.2005	2.034	2.69	1.388	0.28405	0.268329	0.137767	0.99	3.58	0.723232	39.2751	37.1014	19.0488	58.3238
	Average							0.351567	0.28201	0.19906			0.845528	41.2658	33.7244	23.1803	64.4461
	Minim.							0.24892	0.2326	0.1247			0.663664	37.507	28.5239	18.7876	56.2966
	Max							0.476	0.3151	0.2868			1.0223	46.5617	39.1463	28.9375	70.8696
	Std. Dev.							0.0764463	0.0273287	0.0573247			0.133656	2.92486	3.2598	3.6334	5.26444
	ST. 3
	DATE	Weight A	Weight C	1/2 Weight A	NAIP	AP	OP	NAIP	AP	OP	Weight	P	TP	NAIP	AP	OP	P. MOB.
	-	[g]	[g]	[g]	[mg/l]	[mg/l]	[mg/l]	[mg/g]	[mg/g]	[mg/g]	[g]	[mg/l]	[mg/g]	[%]	[%]	[%]	[%]
	14.05.2013	0.4	0.4	0.2	2.448	2.537	1.781	0.34272	0.2537	0.1781	0.999	3.8405	0.768869	44.5746	32.9965	23.1639	67.7385
	03.07.2013	0.4	0.4	0.2	2.513	2.5	1.385	0.35182	0.25	0.1385	1	3.563	0.7126	49.3713	35.0828	19.4359	68.8072
	29.08.2013	0.4	0.4	0.2	3.109	2.56	1.849	0.43526	0.256	0.1849	0.996	4.298	0.863052	50.4326	29.6622	21.424	71.8566
	14.10.2013	0.4	0.4	0.2	2.343	2.401	1.298	0.32802	0.2401	0.1298	0.997	3.5495	0.712036	46.0679	33.7202	18.2294	64.2973
	13.05.2014	0.403	0.402	0.2015	2.044	2.314	1.362	0.28403	0.229677	0.135522	0.99	3.2405	0.654646	43.3867	35.0842	20.7016	64.0884
	08.07.2014	0.402	0.401	0.201	2.096	2.865	1.579	0.29198	0.285075	0.157506	0.998	3.832	0.767936	38.0214	37.1222	20.5103	58.5318
	28.07.2014	0.4	0.403	0.2	1.951	2.633	1.54	0.27314	0.2633	0.152854	0.991	3.446	0.695459	39.2748	37.8599	21.9788	61.2536
	03.09.2014	0.4	0.4	0.2	1.702	2.388	1.108	0.23828	0.2388	0.1108	0.999	3.0525	0.611111	38.9913	39.0764	18.1309	57.1222
	08.10.2014	0.4	0.401	0.2	1.636	2.568	1.008	0.22904	0.2568	0.100549	0.994	3.0635	0.616398	37.1578	41.6614	16.3123	53.4701
	Average							0.308254	0.252606	0.14317			0.711345	43.0309	35.8073	19.9875	63.0184
	Minim.							0.22904	0.229677	0.100549			0.611111	37.1578	29.6622	16.3123	53.4701
	Max							0.43526	0.285075	0.1849			0.863052	50.4326	41.6614	23.1639	71.8566
	Std. Dev.							0.0640927	0.0161183	0.0282494			0.0806671	4.95902	3.57012	2.15786	5.97771
	Average							0.340782	0.268928	0.173604			0.795402	42.5321	34.27	21.6253	64.1574
	Std. Dev.							0.0862068	0.0304022	0.0464431			0.149413	4.03721	3.29685	2.92628	5.03131
