# Supplementary material for: Trophic degradation predispositions and intensity in a high-flow, silted reservoir
Source: PeerJ. 2020 Jun 22;8:e9374. doi: 10.7717/peerj.9374 (PMC7359821; doi:10.7717/peerj.9374)
Supplement: Supplemental Information 4 [file peerj-08-9374-s004.xlsx]

## Sheet: RZESZÓW
	ST. 1
	DATE	Weight	Fe	Ca	Al.	Mn	Fe	Ca	Al.	Mn	OM	W0
	-	[g]	[mg/l]	[mg/l]	[mg/l]	[mg/l]	[mg/g]	[mg/g]	[mg/g]	[mg/g]	[%]	[%]
	14.05.2013	0.998	95.44	133.92	112.24	2.327	19.1263	26.8377	22.493	0.466333	6.71	44.5
	03.07.2013	0.998	147.48	148.06	169.06	3.373	29.5551	29.6713	33.8798	0.675952	9.07	60.82
	29.08.2013	0.996	103.28	121.94	123.72	2.81	20.739	24.4859	24.8434	0.564257	7.06	51.08
	14.10.2013	1	111.14	141.54	130.68	2.671	22.228	28.308	26.136	0.5342	6.46	46.14
	13.05.2014	0.992	121.82	100.18	160.008	2.962	24.5605	20.1976	32.2597	0.597177	8.83	57.47
	08.07.2014	0.994	98.72	119.96	122.602	2.856	19.8632	24.1368	24.6684	0.574648	5.84	51.62
	28.07.2014	0.991	101.68	124.9	129.658	3.454	20.5207	25.2069	26.1672	0.697074	6.32	52.48
	03.09.2014	0.996	111.5	106.22	142.686	3.152	22.3896	21.3293	28.6517	0.632932	5.85	55.68
	08.10.2014	0.996	104.92	138.4	135.016	3.206	21.0683	27.7912	27.1116	0.643775	5.9	54.66
	Average						22.2278	25.3294	27.3567	0.598483	6.89333	52.7167
	Minim.						19.1263	20.1976	22.493	0.466333	5.84	44.5
	Max						29.5551	29.6713	33.8798	0.697074	9.07	60.82
	Std. Dev.						3.1789	3.17302	3.68156	0.0727125	1.2375	5.19037
	ST. 2
	DATE	Weight	Fe	Ca	Al.	Mn	Fe	Ca	Al.	Mn	OM	W0
	-	[g]	[mg/l]	[mg/l]	[mg/l]	[mg/l]	[mg/g]	[mg/g]	[mg/g]	[mg/g]	[%]	[%]
	14.05.2013	0.998	129.26	148.58	154.24	3.711	25.9038	29.7756	30.9098	0.743687	10.42	45.93
	03.07.2013	1	134.8	99.74	162.18	3.932	26.96	19.948	32.436	0.7864	9.63	60.84
	29.08.2013	1	130.8	131.58	151.28	3.703	26.16	26.316	30.256	0.7406	8.88	56.61
	14.10.2013	0.996	108.8	100.36	129.24	2.423	21.8474	20.1526	25.9518	0.486546	8.18	48.28
	13.05.2014	0.991	121.74	199.72	157.813	2.871	24.5691	40.3068	31.8493	0.579415	6.84	54.31
	08.07.2014	0.991	115.94	122.44	151.559	4.219	23.3986	24.7104	30.5871	0.851463	8.45	60.17
	28.07.2014	0.992	127.88	133.3	164.917	2.836	25.7823	26.875	33.2494	0.571774	8.51	61.32
	03.09.2014	0.999	95.65	127.66	118.708	2.849	19.1491	25.5576	23.7654	0.57037	5.28	53.04
	08.10.2014	0.99	110.9	165.08	144.998	2.64	22.404	33.3495	29.2926	0.533333	5.51	53.32
	Average						24.0194	27.4435	29.8108	0.65151	7.96667	54.8689
	Minim.						19.1491	19.948	23.7654	0.486546	5.28	45.93
	Max						26.96	40.3068	33.2494	0.851463	10.42	61.32
	Std. Dev.						2.54022	6.40062	3.09409	0.129387	1.75773	5.45181
	ST. 3
	DATE	Weight	Fe	Ca	Al.	Mn	Fe	Ca	Al.	Mn	OM	W0
	-	[g]	[mg/l]	[mg/l]	[mg/l]	[mg/l]	[mg/g]	[mg/g]	[mg/g]	[mg/g]	[%]	[%]
	14.05.2013	0.999	112.38	130.1	132.16	3.011	22.4985	26.046	26.4585	0.602803	6.42	48.85
	03.07.2013	1	105.2	121.34	125.1	2.624	21.04	24.268	25.02	0.5248	7.3	44.35
	29.08.2013	0.996	118.74	137.68	138.46	3.314	23.8434	27.6466	27.8032	0.665462	7.78	51.45
	14.10.2013	0.997	109.94	134.06	126.24	2.7	22.0542	26.8927	25.324	0.541625	6.54	45.59
	13.05.2014	0.99	100.36	126.1	126.968	2.25	20.2747	25.4747	25.6501	0.454545	6.34	46.36
	08.07.2014	0.998	109.24	136.24	133.529	3.025	21.8918	27.3026	26.7593	0.606212	8.4	57.34
	28.07.2014	0.991	99.99	125.96	126.614	2.868	20.1796	25.4208	25.5528	0.578809	7.25	54.22
	03.09.2014	0.999	90.03	115.62	115.734	2.18	18.024	23.1471	23.1701	0.436436	5.35	47.62
	08.10.2014	0.994	95.56	133.58	122.956	2.275	19.2274	26.8773	24.7396	0.457746	6.77	41.66
	Average						21.0037	25.8973	25.6086	0.540938	6.90556	48.6044
	Minim.						18.024	23.1471	23.1701	0.436436	5.35	41.66
	Max						23.8434	27.6466	27.8032	0.665462	8.4	57.34
	Std. Dev.						1.78311	1.48457	1.32271	0.0795255	0.894401	4.96766
	Average						22.417	26.2234	27.5921	0.596977	7.25519	52.0633
	Std. Dev.						2.7687	4.14853	3.27711	0.104121	1.38955	5.66051
