# Supplementary material for: Trophic degradation predispositions and intensity in a high-flow, silted reservoir
Source: PeerJ. 2020 Jun 22;8:e9374. doi: 10.7717/peerj.9374 (PMC7359821; doi:10.7717/peerj.9374)
Supplement: Supplemental Information 5 [file peerj-08-9374-s005.xlsx]

## Sheet: Rzeszow-Aerobic
AEROBIC							RZESZOW		EPC-0					Aerobic
													Station	EPC-0	r	n
													1	0.0710702	0.998	6
Stat. 1.													2	0.0727459	0.996	6
													3	0.0817618	0.999	6
P-PO4	mg/l
Cp	Ck	Cp - Ck
0.0176	0.0741	-0.0565												Anoxic
0.0993	0.0859	0.0134											Station	EPC-0	r	n
0.1819	0.1105	0.0714											1	0.781569	0.972	5
0.341	0.0813	0.2597											2	0.528743	0.956	6
0.6627	0.1373	0.5254											3	0.776344	0.943	6
1.2841	0.2891	0.995
Stat. 2.
Cp	Ck	Cp - Ck
0.0176	0.0685	-0.0509
0.0993	0.0922	0.0071
0.1819	0.1272	0.0547
0.341	0.1027	0.2383
0.6627	0.1494	0.5133
1.2841	0.3676	0.9165
Stat. 3.
Cp	Ck	Cp - Ck
0.0176	0.0895	-0.0719
0.0993	0.0822	0.0171
0.1819	0.0793	0.1026
0.341	0.1314	0.2096
0.6627	0.165	0.4977
1.2841	0.2829	1.0012

## Sheet: Rzeszow-Anoxic
ANOXIC							RZESZOW		EPC-0
Stat. 1.													Stat. 1.
P-PO4	mg/l												P-PO4	mg/l
Cp	Ck	Cp - Ck											Cp	Ck	Cp - Ck
0.0247	0.3037	-0.279											0.0247	0.3037	-0.279
0.0997	0.2988	-0.1991											0.0997	0.2988	-0.1991
0.1775	0.7041	-0.5266											0.3409	0.4787	-0.1378
0.3409	0.4787	-0.1378											0.6599	0.6425	0.0174
0.6599	0.6425	0.0174											1.2782	1.1516	0.1266
1.2782	1.1516	0.1266
Stat. 2.
Cp	Ck	Cp - Ck
0.0247	0.3245	-0.2998
0.0997	0.2419	-0.1422
0.1775	0.4407	-0.2632
0.3409	0.3636	-0.0227
0.6599	0.5444	0.1155
1.2782	0.9519	0.3263
Stat. 3.
Cp	Ck	Cp - Ck
0.0247	0.5356	-0.5109
0.0997	0.6262	-0.5265
0.1775	0.3892	-0.2117
0.3409	0.5179	-0.177
0.6599	0.7898	-0.1299
1.2782	0.9776	0.3006
